# Supplementary material for: The Influence of the Inertial Motor Unit Location (Lumbosacral vs. Thoracic Regions) on the External Load Registered During Badminton Matches
Source: Sensors (Basel). 2025 Mar 19;25(6):1910. doi: 10.3390/s25061910 (PMC11946343; doi:10.3390/s25061910)
Supplement: Supplementary file 1 [file sensors-25-01910-s001.zip]

Archive with 1 entries (1 files):
- sensors-3496240-supplementary.xlsx
