# Supplementary material for: The Influence of the Inertial Motor Unit Location (Lumbosacral vs. Thoracic Regions) on the External Load Registered During Badminton Matches
Source: Sensors (Basel). 2025 Mar 19;25(6):1910. doi: 10.3390/s25061910 (PMC11946343; doi:10.3390/s25061910)
Supplement: Supplementary file 1 [file sensors-25-01910-s001.zip › sensors-3496240-supplementary.xlsx]

## Sheet: Games
WIMU	DAY	GAME	PLAYER	Distance(m)-T	Explosive Dist(m)-T	Vel Abs [0-3,6]-T	Vel Abs [3,6-7,2]-T	Vel Abs [7,2-10,8]-T	Vel Abs [10,8-50]-T	Accelerations-T	Decelerations-T	MAX Acc(m/s^2)-T	MAX Dec(m/s^2)-T	AVG Acc(m/s^2)-T	AVG Dec(m/s^2)-T	Acc Abs [0 2]-T	Acc Abs [2 10]-T	Acc Abs [-2 0]-T	Acc Abs [-10 -2]-T	MAX Speed(km/h)-T	AVG Speed(km/h)-T	Total Impacts-T	Impacts [1,5-2] G-T	Impacts [2-2,5] G-T	Impacts [2,5-3] G-T	Impacts [3-100] G-T	Player Load-T	Power met-T		Distance(m)-L	Explosive Dist(m)-L	Vel Abs [0-3,6]-L	Vel Abs [3,6-7,2]-L	Vel Abs [7,2-10,8]-L	Vel Abs [10,8-50]-L	Accelerations-L	Decelerations-L	MAX Acc(m/s^2)-L	MAX Dec(m/s^2)-L	AVG Acc(m/s^2)-L	AVG Dec(m/s^2)-L	Acc Abs [0 2]-L	Acc Abs [2 10]-L	Acc Abs [-2 0]-L	Acc Abs [-10 -2]-L	MAX Speed(km/h)-L	AVG Speed(km/h)-L	Total Impacts-L	Impacts [1,5-2] G-L
1	1	1	1	2261.22	324.15	944.51	1106.83	201.09	8.79	1285	1279	4	-4.08	1.21	-1.24	1029	256	1002	277	13.35	3.35	5596	2128	1353	833	1282	54.29	11.138		2190.27	302.95	935.28	1060.28	182.56	12.15	1226	1231	3.87	-3.91	1.23	-1.25	1000	226	990	241	13.56	3.33	10241	3799
2	1	1	2	2327.79	343.58	1006.57	1102.46	203.91	14.84	1353	1356	4.08	-4.14	1.24	-1.27	1065	288	1064	292	13.2	3.31	5438	2106	1076	674	1582	58.1	13.752		2212.74	310.12	1017.9	1009.98	171.02	13.84	1261	1258	4.01	-3.94	1.26	-1.23	999	262	1034	224	13.68	3.27	7441	2826
3	1	2	3	2326.02	332.46	1005.95	1170.97	143.72	5.38	1364	1361	3.94	-3.88	1.25	-1.25	1094	270	1053	308	11.55	3.25	5527	2412	1253	748	1114	57.75	13.387		2275.79	322.76	985.9	1113.34	133.98	42.58	1264	1265	3.85	-3.99	1.25	-1.26	1042	222	1034	231	22.8	3.26	7575	3078
4	1	2	4	2524.15	288.03	1104.32	1242.87	156.5	20.45	1430	1431	3.77	-3.73	1.1	-1.12	1221	209	1215	216	16.81	3.24	5697	2462	1306	734	1195	58.02	9.968		2517.03	275.83	1049.52	1302.67	145.64	19.21	1345	1342	3.65	-3.59	1.15	-1.13	1153	192	1162	180	14.77	3.33	7243	3097
5	1	3	5	2279.25	270.62	922.6	1192.04	155.03	9.58	1223	1220	3.73	-3.86	1.17	-1.15	1037	186	1022	198	12.32	3.37	3668	1445	778	435	1010	45.3	10.069		2180.83	237.86	895.64	1152.89	123.64	8.66	1124	1123	3.73	-3.69	1.17	-1.14	968	156	960	163	12.38	3.35	5662	2430
6	1	3	6	2120.11	306.63	910.94	1004.95	180.54	23.69	1161	1159	4.01	-4.02	1.26	-1.27	935	226	936	223	25.76	3.28	3859	1616	898	487	858	46.12	10.852		2157.88	305.58	908.47	1052.29	180.91	16.21	1209	1207	3.94	-3.81	1.26	-1.23	987	222	995	212	13.95	3.32	6225	2788
7	1	4	7	1982.36	222.53	1158.81	714.64	101.64	7.27	1296	1290	3.33	-3.49	0.99	-1.01	1134	162	1124	166	13.79	2.86	4248	1815	952	493	988	50	8.053		2039.87	232.93	1162.02	765.76	103.36	8.73	1341	1337	3.34	-3.32	1.05	-1.05	1178	163	1177	160	12.74	2.91	6226	2945
8	1	4	8	2134.31	226.86	1121.58	917.08	94.45	1.21	1432	1433	3.22	-3.53	1.02	-1.04	1279	153	1243	190	11.22	2.93	3422	1508	736	375	803	44.33	8.186		2107.62	226.34	1099.43	921.35	84.62	2.22	1406	1408	3.23	-3.31	1.04	-1.05	1263	143	1237	171	11.19	2.92	6417	2780
1	2	5	9	2152.59	331.81	829.5	1152.81	168.68	1.61	1165	1161	4.14	-4.22	1.41	-1.41	876	289	858	303	11.81	3.47	4473	2154	997	508	814	50.98	9.753		2062.23	302.3	821.67	1101.12	130.15	9.28	1138	1138	3.97	-3.91	1.37	-1.34	884	254	902	236	16.27	3.4	7714	3099
2	2	5	10	2076.12	286.77	952.37	932.05	176.44	15.26	1164	1164	3.94	-4.04	1.25	-1.26	937	227	926	238	15.93	3.23	5132	2246	1181	716	989	49.84	9.959		2212.74	310.12	1017.9	1009.98	171.02	13.84	1261	1258	4.01	-3.94	1.26	-1.23	999	262	1034	224	13.68	3.27	7441	2826
3	2	6	11	1982.36	222.53	1158.81	714.64	101.64	7.27	1296	1290	3.33	-3.49	0.99	-1.01	1134	162	1124	166	13.79	2.86	4248	1815	952	493	988	50	8.053		2039.87	232.93	20.74	13.67	1.84	8.73	1341	1337	3.34	-3.32	1.05	-1.05	1178	163	1177	160	12.74	2.91	6226	2945
4	2	6	12	2134.31	226.86	1121.58	917.08	94.45	1.21	1432	1433	3.22	-3.53	1.02	-1.04	1279	153	1243	190	11.22	2.93	3422	1508	736	375	803	44.33	8.186		2107.62	226.34	19.62	16.44	1.51	2.22	1406	1408	3.23	-3.31	1.04	-1.05	1263	143	1237	171	11.19	2.92	6417	2780
5	2	7	13	2322.4	332.1	922.9	1164.91	219.06	15.53	1284	1280	4.21	-4.22	1.23	-1.27	1013	271	993	287	12.49	3.43	5139	1853	1126	714	1446	54.25	9.374		2180.66	286.22	906.02	1088.04	172.32	14.28	1131	1129	4.29	-4.02	1.25	-1.21	895	236	901	228	12.51	3.37	7503	2961
6	2	7	14	2158.29	340.1	892.82	1015.52	234.35	15.61	1192	1200	4.27	-4.43	1.28	-1.3	902	290	911	289	12.43	3.36	4343	1788	985	603	967	46.75	8.338		2090.7	297.41	874.88	1012.21	192.71	10.91	1184	1182	4.14	-3.98	1.25	-1.2	950	234	956	226	12.49	3.35	5810	2569
7	2	8	15	2292.77	303.32	993.71	1138.01	155.19	5.87	1331	1335	3.62	-3.87	1.2	-1.23	1102	229	1083	252	11.53	3.24	3988	1836	899	430	823	45.22	11.807		2295.37	326.2	955.38	1159.48	174.98	5.53	1320	1317	3.83	-3.91	1.26	-1.26	1087	233	1079	238	12.58	3.32	4963	2347
8	2	8	16	2160.48	285.27	967.74	1070.57	116.3	5.86	1196	1191	3.78	-3.9	1.22	-1.22	968	228	970	221	12.8	3.22	3566	1405	759	409	993	44.52	9.557		2199.01	286.06	1013.67	1072.59	104.98	7.77	1342	1339	3.68	-3.76	1.2	-1.17	1103	239	1135	204	12.57	3.18	4418	2173
[truncated: 5 more columns]

## Sheet: Intervals
WIMU	DAY	GAME	PLAYER	SET	INTERVAL	Distance(m)-T	Explosive Dist(m)-T	Vel Abs [0-3,6]-T	Vel Abs [3,6-7,2]-T	Vel Abs [7,2-10,8]-T	Vel Abs [10,8-50]-T	Accelerations-T	Decelerations-T	MAX Acc(m/s^2)-T	MAX Dec(m/s^2)-T	AVG Acc(m/s^2)-T	AVG Dec(m/s^2)-T	Acc Abs [0 2]-T	Acc Abs [2 10]-T	Acc Abs [-2 0]-T	Acc Abs [-10 -2]-T	MAX Speed(km/h)-T	AVG Speed(km/h)-T	Total Impacts-T	Impacts [1,5-2] G-T	Impacts [2-2,5] G-T	Impacts [2,5-3] G-T	Impacts [3-100] G-T	Player Load-T	Power met-T		Distance(m)-L	Explosive Dist(m)-L	Vel Abs [0-3,6]-L	Vel Abs [3,6-7,2]-L	Vel Abs [7,2-10,8]-L	Vel Abs [10,8-50]-L	Accelerations-L	Decelerations-L	MAX Acc(m/s^2)-L	MAX Dec(m/s^2)-L	AVG Acc(m/s^2)-L	AVG Dec(m/s^2)-L	Acc Abs [0 2]-L	Acc Abs [2 10]-L	Acc Abs [-2 0]-L	Acc Abs [-10 -2]-L	MAX Speed(km/h)-L	AVG Speed(km/h)-L
1	1	1	1	1	1	142.79	20.8	62.23	73.08	7.48	0	80	79	3.81	-3.67	1.36	-1.38	60	20	55	24	9.91	3.23	312	128	77	46	61	3.3	0.44		140.71	19.94	60.29	73.11	7.3	0	89	87	3.84	-3.47	1.21	-1.23	73	16	70	17	9.47	3.21
1	1	1	1	1	2	134.52	25.4	49.64	66.44	15.85	2.59	74	75	3.93	-4.02	1.4	-1.47	54	20	53	22	12.45	3.54	364	140	105	51	68	3.25	0.447		129.7	24.3	46.69	68.17	12.48	2.36	70	72	3.84	-3.91	1.39	-1.48	54	16	55	17	12.15	3.56
1	1	1	1	2	1	168.76	23.9	75.68	76.81	16.27	0	92	90	3.81	-3.42	1.27	-1.2	72	20	75	15	10.44	3.23	438	184	92	75	87	3.99	0.52		161.08	21.65	77.2	69.91	13.96	0	87	86	3.71	-2.94	1.23	-1.18	72	15	71	15	10.16	3.22
1	1	1	1	2	2	185.54	23.73	85.5	91.31	8.73	0	124	122	3.82	-3.77	1.1	-1.12	109	15	102	20	10.46	3.11	432	160	101	64	107	4.45	0.554		175.87	21.07	79.68	90.71	5.48	0	109	109	3.11	-3.35	1.11	-1.11	96	13	93	16	10.12	3.11
1	1	1	1	3	1	203.56	30.39	75.01	101.48	27.07	0	100	100	3.73	-3.93	1.3	-1.32	78	22	74	26	10.63	3.56	467	171	119	66	111	4.58	0.619		195.3	26.93	75.5	98.18	21.62	0	93	95	3.46	-3.54	1.27	-1.3	75	18	74	21	10.54	3.52
1	1	1	1	3	2	229.17	34.54	87.9	114.12	24.43	2.73	111	111	3.74	-4.08	1.32	-1.35	88	23	83	28	13.35	3.5	555	213	131	84	127	5.33	0.71		221.95	30.25	85.48	110.95	22.75	2.77	107	107	3.83	-3.68	1.29	-1.31	86	21	85	22	13.56	3.46
1	1	2	1	4	1	219.38	34.12	89.61	111.96	17.82	0	138	136	3.64	-3.79	1.18	-1.23	110	28	105	31	9.87	3.36	658	271	156	80	151	5.98	0.665		211.47	34.35	84.28	108.76	16.41	2.02	123	125	3.45	-3.91	1.25	-1.28	96	27	98	27	12.3	3.33
1	1	2	1	4	2	200.64	25.42	77.24	106.83	15.72	0.85	109	109	3.52	-3.7	1.17	-1.22	84	25	86	23	11.05	3.43	449	173	96	86	94	4.54	0.588		195.07	22.45	80.08	96.69	18.3	0	105	105	3.51	-3.81	1.2	-1.26	88	17	87	18	10.7	3.38
1	1	2	1	5	1	165.65	21.1	75.72	78.27	11.66	0	98	97	3.87	-3.78	1.11	-1.15	81	17	79	18	9.89	3.25	385	137	94	56	98	3.91	0.487		156.55	17.52	72.66	74.55	9.34	0	90	90	3.74	-3.6	1.13	-1.17	77	13	76	14	9.96	3.22
1	1	2	1	5	2	276.07	37.03	120.99	131.54	21.77	1.76	158	158	3.53	-3.79	1.21	-1.23	125	33	129	29	11.65	3.34	676	247	167	96	166	6.54	0.813		261.02	32	126.71	114.14	20.18	0	150	150	3.47	-3.74	1.16	-1.18	123	27	121	29	10.3	3.25
1	1	2	1	6	1	179.32	24.27	73.54	89.69	15.25	0.85	107	108	3.68	-3.76	1.1	-1.13	94	13	91	17	10.98	3.31	488	181	111	68	128	4.72	0.542		188.28	27.95	76.39	90.15	20.52	1.23	107	107	3.76	-3.84	1.3	-1.28	85	22	86	21	11.46	3.41
1	1	2	1	6	2	155.81	23.46	71.45	65.31	19.05	0	94	94	4	-3.94	1.14	-1.23	74	20	70	24	10.73	3.3	372	123	104	61	84	3.7	0.478		153.27	24.53	70.33	64.96	14.2	3.77	96	98	3.87	-3.9	1.24	-1.26	75	21	74	24	12.36	3.36
2	1	1	2	1	1	158.8	17.83	70.32	77.49	10.99	0	88	89	3.42	-3.79	1.16	-1.2	77	11	73	16	10.71	3.24	302	130	50	41	81	3.61	0.458		149.49	14.19	71.86	71.58	6.05	0	83	85	3.23	-3.72	1.1	-1.1	74	9	74	11	10.22	3.16
2	1	1	2	1	2	126.67	15.56	59.25	64.31	3.11	0	80	81	3.43	-3.11	1.19	-1.17	67	13	65	16	8.67	3.06	273	110	48	44	71	3.18	0.372		117.08	13.21	61.88	51.87	3.33	0	71	71	3.45	-2.9	1.18	-1.13	61	10	61	10	8.55	3
2	1	1	2	2	1	177.05	24.07	91.77	66.36	17.88	1.03	112	113	3.83	-3.99	1.2	-1.18	93	19	95	18	11.21	3.11	371	159	77	43	92	4.17	0.535		161.74	19.18	89.83	60.1	11.81	0	106	106	3.99	-3.75	1.12	-1.05	89	17	94	12	10.46	3
2	1	1	2	2	2	208.21	25.24	100.88	93.46	13.86	0	128	130	3.98	-4.08	1.06	-1.11	113	15	110	20	10.6	3.22	446	173	93	47	133	4.97	0.613		196.66	23.96	91.89	88.68	12.82	3.27	113	111	4.01	-3.47	1.12	-1.03	99	14	98	13	13.36	3.23
2	1	1	2	3	1	195.41	31.52	72.6	100.34	19.66	2.8	114	113	4.08	-3.92	1.34	-1.33	81	33	82	31	11.51	3.43	499	194	97	64	144	5.09	0.617		185.77	28.36	74.14	92.4	17.32	1.92	97	94	3.92	-3.62	1.47	-1.34	67	30	72	22	11.52	3.44
2	1	1	2	3	2	222.27	33.59	97.33	99.56	22.94	2.44	126	125	3.62	-4.14	1.17	-1.2	98	28	104	21	12.67	3.3	504	201	109	51	143	5.3	0.689		212.04	29.51	102.6	89.21	18.24	2	117	115	3.7	-3.85	1.23	-1.22	89	28	98	17	12.1	3.24
2	1	2	2	4	1	230.28	38.83	93.54	117.49	18.74	0.51	131	131	3.71	-4.13	1.38	-1.39	94	37	100	31	10.94	3.43	648	250	136	87	175	6.38	0.721		217.84	33.78	98.11	105.82	13.91	0	124	124	3.92	-3.8	1.33	-1.32	90	34	100	24	10.51	3.31
2	1	2	2	4	2	182.92	25.32	81.93	83.61	14.44	2.95	118	117	3.95	-3.41	1.1	-1.07	96	22	98	19	12.36	3.21	441	170	89	61	121	4.77	0.552		175.68	23.43	83.57	76.9	12.21	3	104	104	3.99	-3.36	1.21	-1.13	84	20	88	16	12.7	3.17
2	1	2	2	5	1	171.72	24.81	75.42	79.61	16.69	0	98	97	3.68	-3.91	1.32	-1.32	76	22	76	21	9.11	3.32	393	139	85	44	125	4.16	0.513		169.01	26.51	74.23	78.93	15.16	0.69	99	97	3.56	-3.91	1.4	-1.35	78	21	74	23	11.11	3.36
2	1	2	2	5	2	297.67	44.77	115.56	155.77	26.34	0	169	169	3.74	-3.74	1.37	-1.4	130	39	124	45	9.75	3.45	715	277	137	85	216	7.22	0.9		284.86	44.98	118.64	140.72	25.5	0	165	166	3.86	-3.94	1.36	-1.36	126	39	130	36	10.08	3.38
2	1	2	2	6	1	192.31	31.17	83.62	82.26	22.85	3.57	100	101	3.76	-3.65	1.21	-1.32	78	22	74	27	13.2	3.41	429	155	87	55	132	4.73	0.604		184.59	26.88	83.48	80.57	17.56	2.98	98	100	3.44	-3.77	1.16	-1.22	79	19	81	19	13.68	3.37
2	1	2	2	6	2	164.47	30.87	64.34	82.18	16.4	1.55	89	90	3.46	-3.99	1.33	-1.46	62	27	63	27	11.36	3.46	417	148	68	52	149	4.52	0.517		157.99	26.14	67.66	73.2	17.13	0	84	85	3.35	-3.78	1.32	-1.39	63	21	64	21	10.49	3.41
3	1	1	3	1	1	110.8	16.63	50.31	58.39	2.1	0	78	78	2.97	-3.67	1.2	-1.24	65	13	60	18	7.65	3.11	299	149	70	35	45	2.92	0.341		108.47	13.72	50	57.9	0.57	0	70	71	2.91	-3.19	1.21	-1.28	58	12	57	14	7.32	3.04
3	1	1	3	1	2	143.79	28.5	47.37	78.86	17.56	0	76	75	3.55	-3.69	1.51	-1.45	56	20	53	22	10.22	3.62	364	198	72	42	52	3.37	0.463		136.68	23.99	48.08	76.44	12.17	0	68	68	3.74	-3.44	1.51	-1.49	53	15	51	17	9.04	3.51
3	1	1	3	2	1	219.42	33.8	88.38	119.6	10.58	0.86	122	121	3.82	-3.52	1.33	-1.33	96	26	91	30	11.16	3.39	535	262	97	74	102	5.33	0.677		216.29	36.16	88.12	114.87	11.42	1.88	121	120	3.85	-3.92	1.36	-1.37	96	25	91	29	12.4	3.41
3	1	1	3	2	2	279.92	36.72	125.39	136.66	17.87	0	168	169	3.94	-3.47	1.17	-1.21	138	30	132	37	10.64	3.2	573	262	114	74	123	6.15	0.845		294.37	55.6	119.56	121.14	22.09	31.58	157	159	3.75	-3.99	1.15	-1.21	135	22	130	29	22.8	3.5
3	1	1	3	3	1	188.1	25.17	90.45	85.73	11.91	0	116	116	3.89	-3.64	1.19	-1.2	91	25	91	25	8.56	3.12	417	158	112	60	87	4.57	0.561		192.4	28.47	82.78	85.62	16.1	7.9	98	98	3.79	-3.84	1.29	-1.32	80	18	79	19	15.07	3.27
3	1	1	3	3	2	155.74	22.4	70.85	80.65	4.24	0	92	93	3.62	-3.27	1.28	-1.29	74	18	71	22	8.5	3.15	378	163	88	55	72	4.1	0.479		149.93	19.06	74.21	70.9	4.82	0	90	90	3.6	-3.47	1.24	-1.25	80	10	75	15	9.18	3.06
3	1	2	3	4	1	172.5	27.47	70.68	91.58	8.68	1.57	102	103	3.71	-3.76	1.42	-1.39	77	25	77	26	11.45	3.27	487	196	131	60	100	4.81	0.549		163.54	22.34	72.33	83.41	7.8	0	97	99	3.57	-3.96	1.32	-1.31	76	21	81	18	10.25	3.16
3	1	2	3	4	2	283.04	36.08	119.65	150.03	12.5	0.86	155	156	3.92	-3.35	1.25	-1.21	126	29	122	34	11.11	3.28	649	273	137	89	150	7.07	0.843		271.78	30.21	115.7	145.58	10.49	0	151	149	3.81	-3.11	1.2	-1.15	127	24	127	22	10.59	3.23
3	1	2	3	5	1	182.34	25.09	80.69	84.71	16.07	0.86	114	113	3.53	-3.88	1.16	-1.14	96	18	94	19	11.16	3.18	416	191	87	56	82	4.59	0.554		173.53	22.96	82.04	78.85	12.64	0	103	102	3.34	-3.7	1.2	-1.17	85	18	88	14	10.36	3.17
3	1	2	3	5	2	249.27	35.44	111.89	119.64	17.73	0	145	144	3.92	-3.61	1.28	-1.31	116	29	110	34	9.95	3.23	587	225	150	83	129	6.32	0.758		240.84	31.56	108.19	115.64	17.01	0	139	139	3.35	-3.48	1.21	-1.24	116	23	115	24	9.84	3.19
3	1	2	3	6	1	201.65	26.7	91.23	96.07	14.35	0	117	116	3.57	-3.58	1.15	-1.19	97	20	92	24	10.25	3.23	496	202	117	70	107	5.09	0.603		193.61	22.39	89.85	92.1	11.66	0	103	103	3.14	-3.99	1.19	-1.22	84	19	86	17	10.2	3.21
3	1	2	3	6	2	139.46	18.46	59.03	69.05	10.14	1.23	79	77	3.86	-3.54	1.2	-1.16	62	17	60	17	11.55	3.34	326	133	78	50	65	3.42	0.428		134.37	16.29	55.04	70.9	7.21	1.22	67	67	3.19	-3.23	1.28	-1.31	52	15	54	13	11.38	3.37
4	1	1	4	1	1	144.1	20.73	47.63	81.89	14.58	0	77	78	3.63	-3.52	1.29	-1.32	61	16	60	18	10.27	3.57	323	159	78	38	48	3.29	0.431		140.37	19.74	44.49	83.24	12.64	0	70	70	3.49	-3.42	1.36	-1.33	57	13	54	16	9.79	3.61
4	1	1	4	1	2	146.4	14.58	67.92	70.07	5.53	2.87	93	93	3.32	-3.08	1.06	-1.07	79	14	80	13	13.1	3.13	372	169	85	46	72	3.47	0.423		148.18	17.18	62.93	72.48	7.86	4.91	86	87	3.55	-3.44	1.16	-1.17	78	8	74	13	13.17	3.28
4	1	1	4	2	1	245.21	28.92	97.23	126.98	17.45	3.55	118	119	3.5	-3.58	1.15	-1.25	99	19	99	20	12.08	3.44	641	296	149	71	125	6.04	0.717		250.15	26.78	95.82	136.19	14.81	3.33	117	117	3.64	-3.47	1.22	-1.21	102	15	102	15	11.71	3.51
4	1	1	4	2	2	297.21	31.31	120.19	155.96	14.62	6.44	159	159	3.77	-3.62	1.03	-1.09	141	18	133	26	16.81	3.37	623	255	144	95	129	6.53	0.878		306.92	31.96	117.62	165.58	16.87	6.85	148	148	3.58	-3.59	1.14	-1.15	129	19	130	18	14.77	3.48
4	1	1	4	3	1	210.5	24.67	96.63	91.13	20.19	2.55	115	114	3.66	-3.65	1.12	-1.08	97	18	96	18	12.27	3.28	418	192	92	54	80	4.24	0.627		211.3	25	88.81	102.84	17.49	2.16	117	117	3.65	-3.49	1.13	-1.11	98	19	101	16	11.97	3.33
4	1	1	4	3	2	171.58	17	86.11	77.35	6.1	2.02	111	111	3	-3.44	1.02	-1.05	100	11	98	13	12.33	3	363	155	85	49	74	3.95	0.493		165.28	14.51	82.69	80.04	2.55	0	108	107	3.13	-3.19	1.01	-1.01	96	12	99	8	8.67	3.03
4	1	2	4	4	1	191.27	23.9	89.07	92.64	9.56	0	116	116	3.24	-2.89	1.17	-1.13	98	18	101	15	10.7	3.12	458	206	97	64	91	4.63	0.563		189.8	23.2	81.95	99.36	8.49	0	105	105	3.44	-3.59	1.28	-1.22	83	22	92	13	9.72	3.27
4	1	2	4	4	2	297.37	30.85	139.71	143.42	14.23	0	174	174	3.59	-3.73	1.08	-1.11	155	19	153	21	10.59	3.15	718	300	171	85	162	7.07	0.846		298.18	28.21	129.82	154.31	14.05	0	164	165	3.62	-3.35	1.09	-1.07	146	18	150	15	10.51	3.27
4	1	2	4	5	1	197.45	22.43	83.25	95.37	18.83	0	112	113	3.41	-3.38	1.06	-1.11	96	16	96	17	10.43	3.25	430	170	99	52	109	4.54	0.575		196.29	20.17	79.44	100.66	16.19	0	102	102	3.56	-3.35	1.12	-1.16	86	16	85	17	10.09	3.32
4	1	2	4	5	2	264.65	31.22	120.08	128	14.41	2.16	152	153	3.64	-3.72	1.06	-1.08	129	23	132	21	12.02	3.2	591	254	122	82	133	6.22	0.764		258.46	29.44	121.92	119.77	14.81	1.96	140	138	3.65	-3.43	1.15	-1.08	118	22	115	23	11.82	3.24
4	1	2	4	6	1	206.07	25.74	95.99	93.4	15.82	0.86	122	120	3.52	-3.17	1.15	-1.13	100	22	98	22	11.09	3.13	469	190	109	58	112	4.84	0.609		202.94	25.19	88.29	99.73	14.92	0	115	114	3.65	-2.96	1.09	-1.08	96	19	96	18	10.34	3.28
4	1	2	4	6	2	152.34	16.66	60.5	86.65	5.2	0	81	81	2.99	-3.26	1.14	-1.12	66	15	69	12	8.33	3.3	291	116	75	40	60	3.2	0.429		149.17	14.45	55.76	88.47	4.94	0	73	72	3.22	-3.01	1.15	-1.09	64	9	64	8	8.47	3.38
5	1	1	5	1	1	270.16	30.97	110.24	151.59	8.33	0	157	158	3.12	-3.59	1.22	-1.22	134	23	131	27	8.15	3.25	477	223	106	43	105	5.7	0.773		259.08	26.06	110.57	142.09	6.42	0	154	155	3.38	-3.69	1.18	-1.18	132	22	137	18	8.27	3.19
5	1	1	5	1	2	212.43	23.34	71.35	123.22	16.62	1.24	104	104	3.56	-3.66	1.17	-1.17	88	16	87	17	11.56	3.56	370	149	74	48	99	4.32	0.62		205.63	21.98	69.05	123.12	11.83	1.63	99	100	3.72	-3.34	1.2	-1.12	87	12	85	15	12.01	3.51
5	1	1	5	2	1	164.35	25.15	60.82	78.75	20.83	3.94	92	92	3.42	-3.81	1.18	-1.19	77	15	76	16	12.32	3.54	292	114	61	34	83	3.37	0.504		157.88	22.39	60.56	79.37	17.27	0.68	87	86	3.67	-3.57	1.26	-1.22	73	14	72	14	10.98	3.4
5	1	1	5	2	2	213.24	27.98	83.92	112.04	16.95	0.34	118	115	3.57	-3.84	1.2	-1.27	98	20	91	24	10.84	3.39	352	130	75	44	103	4.37	0.628		202.63	23.83	81.07	108.63	12.93	0	110	109	3.6	-3.65	1.17	-1.2	90	20	89	20	9.65	3.35
5	1	1	5	3	1	229.23	23.15	109.73	100.11	17.78	1.6	121	120	3.71	-3.69	1.09	-1.07	107	14	101	19	11.78	3.29	328	123	73	38	94	4.29	0.654		216.79	20.41	108.27	93.23	14.44	0.86	112	110	3.73	-3.27	1.09	-1.03	100	12	96	14	11.16	3.23
5	1	1	5	3	2	243.79	29.07	120.36	110.83	10.47	2.13	145	145	3.6	-3.83	1.14	-1.12	123	22	123	22	11.75	3.14	361	130	92	43	96	4.73	0.706		231.95	25.28	112.85	107.33	9.02	2.76	126	127	3.47	-3.65	1.14	-1.14	110	16	108	19	12.38	3.14
5	1	2	5	4	1	228.53	25.91	80.02	141.36	7.15	0	122	122	3.15	-3.86	1.14	-1.16	99	23	98	24	9.31	3.43	372	137	82	44	109	4.56	0.65		219.88	23.4	79.93	137.02	2.92	0	104	104	2.88	-3.64	1.21	-1.2	88	16	85	19	9.41	3.49
5	1	2	5	4	2	158.84	23.75	51.21	84.57	22.73	0.34	68	69	3.47	-3.48	1.31	-1.26	56	12	56	13	10.8	3.72	236	90	51	22	73	3.05	0.471		153.71	19.53	47.02	84.86	19.77	2.05	62	65	3.7	-3.68	1.34	-1.3	52	10	53	12	11.19	3.76
5	1	2	5	5	1	158.89	15.02	68.36	84.41	6.12	0	85	84	3.73	-3.39	1.17	-1.04	71	14	75	9	10.28	3.31	227	94	39	37	57	2.88	0.445		150.68	12.88	67.15	77.54	5.99	0	78	77	3.67	-3.16	1.09	-0.97	68	10	69	8	10.29	3.25
5	1	2	5	5	2	135.67	14.92	58.07	68.92	8.67	0	67	68	2.9	-3.26	1.1	-1.03	59	8	60	8	10.41	3.44	200	86	30	22	62	2.51	0.384		130.47	12.94	56.88	63.95	9.64	0	67	66	3.6	-3.21	1.06	-1	59	8	60	6	10.22	3.4
5	1	2	5	6	1	125.82	16.4	48.66	64.32	12.84	0	63	62	3.66	-3.5	1.18	-1.18	55	8	53	9	10.75	3.47	205	71	45	29	60	2.5	0.361		121.29	16.07	45.07	65.55	9.99	0.68	57	57	3.71	-3.44	1.2	-1.17	49	8	47	10	10.89	3.53
5	1	2	5	6	2	138.3	14.97	59.85	71.91	6.54	0	81	81	3.23	-3.78	1.1	-1.06	70	11	71	10	8.66	3.18	248	98	50	31	69	3.01	0.399		130.84	13.1	57.22	70.2	3.43	0	68	67	3.34	-3.47	1.21	-1.15	60	8	59	8	7.88	3.19
6	1	1	6	1	1	253.64	36.73	117.56	115.01	19.48	1.59	149	150	4.01	-4.02	1.31	-1.32	120	29	124	26	11.55	3.18	481	225	116	67	73	5.6	0.784		278.48	43.43	116.3	133.65	26.5	2.02	163	163	3.44	-3.63	1.35	-1.35	128	35	127	36	12.33	3.36
6	1	1	6	1	2	196.02	26.24	97.2	83.55	15.27	0	108	109	3.25	-3.82	1.22	-1.25	88	20	85	24	10.3	3.16	386	136	106	53	91	4.36	0.578		211.41	32.14	95.78	90.49	21.85	3.3	119	121	3.81	-3.46	1.28	-1.22	95	24	98	23	13.95	3.34
6	1	1	6	2	1	131.86	21.34	60.95	59.71	9.14	2.06	81	81	3.46	-3.74	1.31	-1.3	63	18	64	17	12.64	3.14	286	124	68	22	72	3.38	0.419		125.9	17.87	63.66	52.87	8.69	0.68	79	77	3.78	-3.7	1.29	-1.25	67	12	64	13	10.96	3.09
6	1	1	6	2	2	201.55	29.26	75.57	107.37	17.02	1.59	102	101	3.75	-3.96	1.28	-1.27	79	23	84	17	11.7	3.48	402	165	92	48	97	4.82	0.603		198.55	25.59	73.53	110.69	13.49	0.85	100	99	3.83	-3.22	1.25	-1.21	82	18	84	15	11.06	3.41
6	1	1	6	3	1	217.49	32.63	92.96	94.38	26.14	4	121	121	3.98	-3.9	1.23	-1.3	101	20	94	27	12.65	3.29	357	168	76	36	77	4.41	0.668		231.96	32.85	94.23	110.8	23.29	3.63	130	130	3.86	-3.81	1.28	-1.25	110	20	108	22	13.49	3.37
6	1	1	6	3	2	258.05	34.56	101.89	133.11	18.07	4.99	136	136	3.51	-3.31	1.17	-1.17	111	25	114	22	13.85	3.37	428	177	103	56	92	5.14	0.777		262.39	35.86	105.32	135.04	18.91	3.13	140	139	3.86	-3.41	1.25	-1.24	110	30	114	25	13.47	3.4
6	1	2	6	4	1	224.79	29.36	82.61	128.02	14.16	0	112	112	3.45	-3.82	1.33	-1.32	87	25	91	21	10.22	3.5	399	159	90	66	84	4.65	0.655		226.75	30.71	81.28	130.37	15.1	0	121	121	3.6	-3.77	1.22	-1.17	101	20	103	18	10.37	3.47
6	1	2	6	4	2	124.85	16.18	57.68	58.26	8.91	0	73	72	3.17	-3.46	1.21	-1.21	60	13	58	14	9.52	3.09	218	97	51	23	47	2.69	0.374		122.26	15.68	59.46	54.6	8.2	0	78	79	3.29	-3.18	1.16	-1.1	64	14	65	14	10.07	3.06
6	1	2	6	5	1	137.79	21.37	61.7	63.75	12.34	0	74	72	3.56	-3.23	1.33	-1.28	56	18	55	17	10.46	3.22	263	110	52	34	67	3.21	0.429		133.46	19.67	59.06	63.12	11.28	0	75	75	3.73	-3.65	1.29	-1.26	59	16	62	13	9.29	3.22
6	1	2	6	5	2	121.19	17.86	52.72	55.17	13.3	0	72	71	3.43	-3.81	1.2	-1.25	59	13	56	15	9.31	3.25	207	79	45	31	52	2.55	0.364		120.46	17.49	52.11	56.36	11.99	0	65	64	3.94	-3.31	1.26	-1.3	53	12	51	13	10.22	3.29
6	1	2	6	6	1	122.31	22.24	48.03	47.23	17.6	9.46	58	58	3.61	-3.77	1.12	-1.15	51	7	48	10		3.45	212	82	49	30	51	2.52	0.384		112.84	14.12	48.16	51.48	13.2	0	63	63	3.86	-2.97	1.1	-1.11	57	6	55	8	10.31	3.32
6	1	2	6	6	2	130.57	18.86	62.04	59.41	9.11	0	75	76	3.27	-3.76	1.35	-1.31	60	15	63	13	9.44	3.15	220	94	50	21	55	2.78	0.396		133.42	20.18	59.58	62.82	8.43	2.59	76	76	2.97	-3.01	1.29	-1.2	61	15	64	12	13.81	3.22
7	1	1	7	1	1	103.2	14.72	53.56	46.5	3.14	0	73	72	2.75	-2.78	1.09	-1.09	64	9	58	14	9.38	2.92	287	129	64	31	63	3.22	0.31		99.44	13.22	54.78	43.97	0.68	0	73	73	3.06	-2.69	1.18	-1.19	65	8	61	12	7.39	2.85
7	1	1	7	1	2	201.76	19.47	121.04	67.94	11.57	1.2	134	135	2.91	-3.29	0.93	-0.97	122	12	117	18	11.12	2.88	439	214	85	48	92	4.95	0.589		201.51	22.76	118.32	67.02	13.71	2.44	117	118	2.83	-3.27	1.1	-1.12	102	15	104	14	12.74	3
7	1	1	7	2	1	138.96	18.3	79.52	51.1	5.54	2.8	99	100	3.07	-3.1	1.08	-1.12	85	14	81	19	13.79	2.87	386	168	94	42	82	4.02	0.442		155.64	21.71	84.95	56.19	12.72	1.78	114	115	3.34	-3.32	1.12	-1.07	98	16	97	18	11.77	3.02
7	1	1	7	2	2	158.87	12.96	108.66	46.5	3.71	0	124	123	3.07	-3.3	0.87	-0.89	111	13	113	10	7.72	2.6	364	148	81	54	81	4.17	0.475		168.95	15.46	105.17	59.53	4.25	0	127	128	3.32	-2.88	0.97	-0.91	116	11	119	9	8.08	2.73
7	1	1	7	3	1	187.08	23.23	109.82	70.33	6.93	0	126	124	2.88	-3.34	1	-0.96	108	18	108	16	8.85	2.8	422	187	94	46	95	4.84	0.565		199.32	23.13	115.08	76.14	8.1	0	127	127	2.91	-3.13	1.06	-1.08	111	16	110	17	9.58	2.88
7	1	1	7	3	2	160.03	15.74	102.02	49.31	8.71	0	103	103	3.24	-3.49	0.96	-1	91	12	92	11	9.9	2.8	288	121	64	27	76	3.75	0.489		160.13	14.53	99.44	54.17	6.51	0	104	104	3.25	-3.24	0.96	-0.97	98	6	94	10	9.63	2.8
7	1	2	7	4	1	133.55	18.14	68.98	55.01	9.56	0	82	82	3.33	-3.24	1.04	-1.1	69	13	68	14	10.09	3	314	133	70	38	73	3.46	0.416		134.36	16.67	67.47	57.62	9.28	0	84	84	3.29	-3.26	1.12	-1.13	66	18	70	14	9.29	3.03
7	1	2	7	4	2	216.28	24.93	131.1	71.82	13.37	0	139	139	3.15	-3.47	1.01	-1.04	119	20	124	15	10.66	2.84	478	186	113	56	123	5.71	0.673		213	23.56	130.46	71.62	10.92	0	144	145	3.14	-3.29	0.99	-1.02	128	16	129	16	10.78	2.84
7	1	2	7	5	1	157.59	15.7	98.08	48.54	9.74	1.22	100	98	3.3	-2.81	0.92	-0.92	89	11	91	7	11.3	2.81	287	108	73	37	69	3.7	0.477		154.09	15.4	94.72	47.94	10.04	1.4	101	100	3.12	-3.09	0.98	-0.96	91	10	91	9	11.43	2.79
7	1	2	7	5	2	199.93	24.13	108.31	82.85	8.77	0	129	127	3.02	-3.46	1.05	-1.05	113	16	111	16	9.98	2.93	414	175	89	45	105	4.96	0.622		221.55	25.9	119.87	90.83	10.85	0	154	149	3.32	-3.08	1.08	-1.04	133	21	136	13	10.52	2.94
7	1	2	7	6	1	151.76	15.99	75.08	62.29	13.54	0.85	83	83	2.97	-3.21	0.97	-1	74	9	73	10	10.92	3.16	253	115	52	31	55	3.14	0.467		161.8	20.62	74.99	74.01	10.54	2.26	90	89	2.79	-2.98	1.13	-1.18	78	12	75	14	11.48	3.21
7	1	2	7	6	2	173.36	19.23	102.64	62.45	7.06	1.21	104	104	3.32	-3.23	0.97	-1.01	89	15	88	16	11.22	2.86	316	131	73	38	74	4.07	0.519		170.07	19.97	96.76	66.73	5.73	0.85	106	105	2.87	-2.98	1.02	-1.06	92	14	91	14	11.03	2.93
8	1	1	8	1	1	119.75	17	57.04	55.26	7.45	0	76	76	3.13	-3.42	1.16	-1.14	68	8	62	14	9.69	3.12	239	102	58	24	55	2.81	0.364		121.18	13.49	63.32	50.13	7.72	0	79	79	3.23	-2.93	1.01	-1.03	75	4	69	10	9.88	2.98
8	1	1	8	1	2	216.58	22.83	109.26	99.21	8.11	0	142	142	3.22	-3.26	1.04	-1.02	124	18	125	17	9.17	2.98	355	161	76	38	80	4.46	0.628		210.94	22.84	104.7	98.86	7.39	0	146	147	3.15	-3.17	1.02	-0.99	131	15	131	16	9.04	2.93
8	1	1	8	2	1	144.3	16.33	75.55	65.34	3.41	0	99	99	3.14	-3.53	1.04	-1.04	93	6	85	14	9.76	2.92	285	117	68	32	68	3.6	0.426		152.69	18.64	76.67	71.76	4.27	0	104	103	3.13	-2.67	1.1	-1.08	94	10	90	13	9.35	2.93
8	1	1	8	2	2	192.73	14.41	106.77	80.85	5.11	0	122	123	2.75	-3.51	0.98	-1.05	111	11	110	13	8.11	2.89	290	145	59	25	61	3.67	0.55		206.26	20.28	103.62	98.38	4.26	0	125	126	2.87	-3.27	1.1	-1.16	109	16	106	20	8.24	3.01
8	1	1	8	3	1	214.55	21.29	108.63	96.88	9.04	0	138	136	3.08	-3.13	1.06	-1.1	125	13	119	17	10	3	328	140	71	37	80	4.17	0.628		197.95	16.52	102.46	90.82	4.67	0	139	139	3.04	-2.96	1	-1.02	127	12	123	16	9.74	2.88
8	1	1	8	3	2	178.03	18.52	99.35	68.03	10.66	0	117	119	3.17	-3.23	0.99	-1.03	104	13	102	17	10.48	2.9	277	109	58	34	76	3.74	0.537		174.17	15.72	96.93	68.26	8.98	0	115	115	3.18	-2.78	0.99	-1	102	13	103	12	10.05	2.89
8	1	2	8	4	1	136.66	12.35	73.77	58.89	4.01	0	95	95	3.03	-3.37	0.97	-1	85	10	84	11	8.65	2.85	207	87	44	23	53	2.83	0.401		131.58	11.65	72.63	55.39	3.57	0	86	86	3.03	-3.31	1.04	-1.05	83	3	78	8	8.67	2.86
8	1	2	8	4	2	242.13	27.21	117.78	108.68	15.67	0	148	150	3.11	-2.88	1.06	-1.07	127	21	128	22	10.7	2.99	375	159	89	43	84	4.98	0.736		231.65	27.99	114.12	102.99	13.87	0.68	138	140	2.99	-3.09	1.09	-1.08	120	18	121	19	10.97	2.99
8	1	2	8	5	1	155.65	16.18	92.24	53.59	8.61	1.21	119	119	3.2	-3.37	0.85	-0.87	108	11	108	11	11.22	2.75	212	102	45	25	40	2.86	0.466		160.9	17.88	87.85	65.55	6.47	1.03	114	115	3.07	-2.99	0.96	-0.96	102	12	103	12	11.19	2.92
8	1	2	8	5	2	211.71	24.3	111.55	90.52	9.64	0	146	145	3.17	-3.07	1.04	-1.05	129	17	122	23	10.12	2.94	313	133	62	42	76	4.44	0.653		215.54	26.36	112	93.52	10.03	0	147	146	3.2	-3.26	1.07	-1.09	128	19	124	22	9.72	2.92
8	1	2	8	6	1	150.25	17.96	74.03	68.82	7.4	0	103	103	2.88	-3.15	1.03	-1.05	92	11	87	16	10.41	2.92	257	119	50	23	65	3.17	0.461		142.98	17.72	75.19	60.7	6.59	0.51	97	96	3.16	-3.16	1.06	-1.1	87	10	84	12	10.95	2.93
8	1	2	8	6	2	171.97	18.49	95.61	71	5.35	0	127	126	3.02	-2.97	1.03	-1.05	113	14	111	15	8.94	2.86	284	134	56	29	65	3.6	0.508		161.77	17.26	89.95	65	6.81	0	116	116	3.11	-2.9	1.07	-1	105	11	105	11	9.09	2.8
1	2	1	9	1	1	157.42	28.04	58.48	87.56	11.38	0	87	86	3.78	-3.64	1.54	-1.53	60	27	56	30	8.38	3.56	357	179	82	40	56	3.79	0.48		148.06	23.83	58.34	81.66	8.06	0	83	83	3.5	-3.43	1.53	-1.5	60	23	63	20	8.47	3.44
1	2	1	9	1	2	197.92	34.64	67.88	111.04	19	0	99	102	3.83	-4.22	1.61	-1.66	65	34	66	36	9.76	3.65	453	226	101	59	67	4.86	0.618		187.37	30.17	68.37	105.9	13.1	0	101	101	3.97	-3.91	1.53	-1.51	72	29	72	29	9.44	3.54
1	2	1	9	2	1	170.31	23.98	68.82	94.93	6.56	0	99	99	4.01	-3.49	1.3	-1.3	82	17	77	22	8.54	3.36	337	164	72	46	55	3.89	0.496		157.8	21.9	66.7	88.13	2.97	0	92	91	3.73	-3.16	1.31	-1.31	79	13	71	20	8.33	3.3
1	2	1	9	2	2	222.55	31.49	87.41	120.14	15	0	120	119	3.88	-3.72	1.32	-1.38	92	28	90	29	9.78	3.45	462	224	96	54	88	5.16	0.669		209.55	27.57	86.9	114.67	7.98	0	118	119	3.51	-3.68	1.29	-1.29	92	26	98	21	9.25	3.36
1	2	1	9	3	1	231.2	34.87	89.58	120.36	21.26	0	130	130	3.62	-3.79	1.37	-1.36	102	28	96	34	8.99	3.46	470	225	108	52	85	5.4	0.707		226.57	31.46	89.92	120.32	16.33	0	130	130	3.41	-3.63	1.31	-1.3	105	25	106	24	9.08	3.37
1	2	1	9	3	2	192.6	31.17	75.45	91.73	23.81	1.61	101	101	3.55	-4.21	1.37	-1.36	77	24	76	25	11.81	3.46	410	199	102	42	67	4.56	0.605		185.05	28.48	73.24	92.9	17.67	1.24	100	100	3.71	-3.85	1.33	-1.29	79	21	77	23	11.56	3.44
1	2	2	9	4	1	179.01	27.14	71.35	100.39	7.26	0	98	97	3.9	-4.12	1.4	-1.43	72	26	69	28	9.06	3.37	389	161	92	51	85	4.66	0.544		171.5	24.48	72.49	90.44	8.57	0	95	95	3.71	-3.44	1.32	-1.36	74	21	78	17	9.23	3.3
1	2	2	9	4	2	156.07	26.34	58.11	81.14	16.82	0	83	81	4.03	-3.94	1.49	-1.42	60	23	61	20	10.58	3.59	325	147	84	37	57	3.79	0.495		153.55	24.39	58.99	79.01	15.55	0	81	79	3.61	-3.67	1.47	-1.39	61	20	62	17	10.44	3.49
1	2	2	9	5	1	166.64	21.76	67.66	84.37	14.61	0	89	87	4.14	-3.79	1.32	-1.23	72	17	71	16	10.03	3.45	337	174	74	30	59	3.81	0.516		156.03	19.52	63.75	82.88	9.4	0	81	82	3.94	-3.42	1.29	-1.19	67	14	71	11	9.55	3.36
1	2	2	9	5	2	149.33	21.97	56.32	79.67	13.34	0	74	74	4.04	-3.91	1.48	-1.38	55	19	57	17	10.26	3.51	275	135	53	25	62	3.26	0.447		140.61	20.52	56.84	72.04	11.73	0	78	77	3.63	-3.74	1.36	-1.29	59	19	64	13	9.98	3.37
1	2	2	9	6	1	129.6	21.87	53.98	70.64	4.98	0	77	77	3.7	-3.6	1.48	-1.49	52	25	54	23	9.07	3.36	285	130	66	28	61	3.27	0.408		123.6	19.02	52.59	66.48	4.52	0	75	75	3.34	-3.74	1.41	-1.43	55	20	54	21	8.93	3.27
1	2	2	9	6	2	199.95	28.55	74.47	110.83	14.64	0	108	108	3.82	-3.34	1.33	-1.35	87	21	85	23	8.82	3.42	373	190	67	44	72	4.53	0.602		202.54	30.95	73.53	106.68	14.27	8.05	104	106	3.65	-3.6	1.31	-1.3	81	23	86	20	16.27	3.53
2	2	1	10	1	1	158.8	21.49	62.4	88.62	7.78	0	84	83	3.64	-3.42	1.38	-1.39	64	20	63	20	9.12	3.41	451	211	110	58	72	3.96	0.456		149.49	14.19	71.86	71.58	6.05	0	83	85	3.23	-3.72	1.1	-1.1	74	9	74	11	10.22	3.16
2	2	1	10	1	2	182.98	29.59	80.67	78.73	23.57	0	106	107	3.9	-3.88	1.35	-1.37	79	27	82	25	10.12	3.31	459	197	106	73	83	4.39	0.562		117.08	13.21	61.88	51.87	3.33	0	71	71	3.45	-2.9	1.18	-1.13	61	10	61	10	8.55	3
2	2	1	10	2	1	158.47	24.37	65.52	81.61	11.35	0	89	89	3.53	-3.77	1.32	-1.28	73	16	73	16	9.04	3.3	454	191	102	74	87	4.18	0.476		161.74	19.18	89.83	60.1	11.81	0	106	106	3.99	-3.75	1.12	-1.05	89	17	94	12	10.46	3
2	2	1	10	2	2	220.65	30.43	94.77	101.49	24.39	0	124	123	3.84	-4.04	1.25	-1.22	100	24	98	25	10.79	3.31	523	217	128	64	114	5.23	0.671		196.66	23.96	91.89	88.68	12.82	3.27	113	111	4.01	-3.47	1.12	-1.03	99	14	98	13	13.36	3.23
2	2	1	10	3	1	234.36	35.13	111.71	95.95	26.69	0	138	137	3.67	-3.81	1.28	-1.28	110	28	108	29	10.49	3.21	629	263	152	87	127	5.81	0.713		185.77	28.36	74.14	92.4	17.32	1.92	97	94	3.92	-3.62	1.47	-1.34	67	30	72	22	11.52	3.44
2	2	1	10	3	2	195.38	29.95	87.82	79.2	24.69	3.67	104	104	3.74	-3.94	1.3	-1.32	78	26	81	23	12.82	3.34	467	210	108	67	82	4.5	0.608		212.04	29.51	102.6	89.21	18.24	2	117	115	3.7	-3.85	1.23	-1.22	89	28	98	17	12.1	3.24
2	2	2	10	4	1	176.08	21.49	79.39	91.39	5.3	0	96	97	3.05	-3.38	1.29	-1.28	80	16	79	18	8.2	3.25	397	174	112	43	68	4.1	0.509		217.84	33.78	98.11	105.82	13.91	0	124	124	3.92	-3.8	1.33	-1.32	90	34	100	24	10.51	3.31
2	2	2	10	4	2	134.76	18.26	69.77	55.81	7.01	2.17	87	88	3.94	-3.98	1.14	-1.22	72	15	73	15	12.05	3.05	344	143	73	56	72	3.43	0.416		175.68	23.43	83.57	76.9	12.21	3	104	104	3.99	-3.36	1.21	-1.13	84	20	88	16	12.7	3.17
2	2	2	10	5	1	145.8	14.42	78.45	63.04	4.31	0	85	84	3.26	-3.56	1.1	-1.07	76	9	73	11	8.23	2.93	356	151	77	47	81	3.78	0.427		169.01	26.51	74.23	78.93	15.16	0.69	99	97	3.56	-3.91	1.4	-1.35	78	21	74	23	11.11	3.36
2	2	2	10	5	2	134.23	17.2	65.16	56.92	12.15	0	73	73	3.84	-3.91	1.26	-1.23	60	13	59	14	9.22	3.16	294	140	56	42	56	2.97	0.401		284.86	44.98	118.64	140.72	25.5	0	165	166	3.86	-3.94	1.36	-1.36	126	39	130	36	10.08	3.38
2	2	2	10	6	1	147.52	21.51	57.97	66.21	15.12	8.22	71	73	3.5	-3.49	1.12	-1.27	58	13	53	20	15.93	3.52	360	176	66	42	76	3.42	0.464		184.59	26.88	83.48	80.57	17.56	2.98	98	100	3.44	-3.77	1.16	-1.22	79	19	81	19	13.68	3.37
2	2	2	10	6	2	187.09	22.94	98.73	73.08	14.07	1.2	107	106	3.9	-3.45	1.17	-1.17	87	20	84	22	11.12	3.06	398	173	91	63	71	4.07	0.557		157.99	26.14	67.66	73.2	17.13	0	84	85	3.35	-3.78	1.32	-1.39	63	21	64	21	10.49	3.41
3	2	1	11	1	1	103.2	14.72	53.56	46.5	3.14	0	73	72	2.75	-2.78	1.09	-1.09	64	9	58	14	9.38	2.92	287	129	64	31	63	3.22	0.31		99.44	13.22	19.31	15.5	0.24	0	73	73	3.06	-2.69	1.18	-1.19	65	8	61	12	7.39	2.85
3	2	1	11	1	2	201.76	19.47	121.04	67.94	11.57	1.2	134	135	2.91	-3.29	0.93	-0.97	122	12	117	18	11.12	2.88	439	214	85	48	92	4.95	0.589		201.51	22.76	22.42	12.7	2.6	2.44	117	118	2.83	-3.27	1.1	-1.12	102	15	104	14	12.74	3
3	2	1	11	2	1	138.96	18.3	79.52	51.1	5.54	2.8	99	100	3.07	-3.1	1.08	-1.12	85	14	81	19	13.79	2.87	386	168	94	42	82	4.02	0.442		155.64	21.71	22.5	14.88	3.37	1.78	114	115	3.34	-3.32	1.12	-1.07	98	16	97	18	11.77	3.02
3	2	1	11	2	2	158.87	12.96	108.66	46.5	3.71	0	124	123	3.07	-3.3	0.87	-0.89	111	13	113	10	7.72	2.6	364	148	81	54	81	4.17	0.475		168.95	15.46	21.29	12.05	0.86	0	127	128	3.32	-2.88	0.97	-0.91	116	11	119	9	8.08	2.73
3	2	1	11	3	1	187.08	23.23	109.82	70.33	6.93	0	126	124	2.88	-3.34	1	-0.96	108	18	108	16	8.85	2.8	422	187	94	46	95	4.84	0.565		199.32	23.13	21.61	14.3	1.52	0	127	127	2.91	-3.13	1.06	-1.08	111	16	110	17	9.58	2.88
3	2	1	11	3	2	160.03	15.74	102.02	49.31	8.71	0	103	103	3.24	-3.49	0.96	-1	91	12	92	11	9.9	2.8	288	121	64	27	76	3.75	0.489		160.13	14.53	21.03	11.46	1.38	0	104	104	3.25	-3.24	0.96	-0.97	98	6	94	10	9.63	2.8
3	2	2	11	4	1	133.55	18.14	68.98	55.01	9.56	0	82	82	3.33	-3.24	1.04	-1.1	69	13	68	14	10.09	3	314	133	70	38	73	3.46	0.416		134.36	16.67	18.58	15.87	2.56	0	84	84	3.29	-3.26	1.12	-1.13	66	18	70	14	9.29	3.03
3	2	2	11	4	2	216.28	24.93	131.1	71.82	13.37	0	139	139	3.15	-3.47	1.01	-1.04	119	20	124	15	10.66	2.84	478	186	113	56	123	5.71	0.673		213	23.56	20.28	11.13	1.7	0	144	145	3.14	-3.29	0.99	-1.02	128	16	129	16	10.78	2.84
3	2	2	11	5	1	157.59	15.7	98.08	48.54	9.74	1.22	100	98	3.3	-2.81	0.92	-0.92	89	11	91	7	11.3	2.81	287	108	73	37	69	3.7	0.477		154.09	15.4	20.95	10.6	2.22	1.4	101	100	3.12	-3.09	0.98	-0.96	91	10	91	9	11.43	2.79
3	2	2	11	5	2	199.93	24.13	108.31	82.85	8.77	0	129	127	3.02	-3.46	1.05	-1.05	113	16	111	16	9.98	2.93	414	175	89	45	105	4.96	0.622		221.55	25.9	20.38	15.44	1.85	0	154	149	3.32	-3.08	1.08	-1.04	133	21	136	13	10.52	2.94
3	2	2	11	6	1	151.76	15.99	75.08	62.29	13.54	0.85	83	83	2.97	-3.21	0.97	-1	74	9	73	10	10.92	3.16	253	115	52	31	55	3.14	0.467		161.8	20.62	18.45	18.2	2.59	2.26	90	89	2.79	-2.98	1.13	-1.18	78	12	75	14	11.48	3.21
3	2	2	11	6	2	173.36	19.23	102.64	62.45	7.06	1.21	104	104	3.32	-3.23	0.97	-1.01	89	15	88	16	11.22	2.86	316	131	73	38	74	4.07	0.519		170.07	19.97	20.99	14.48	1.24	0.85	106	105	2.87	-2.98	1.02	-1.06	92	14	91	14	11.03	2.93
4	2	1	12	1	1	119.75	17	57.04	55.26	7.45	0	76	76	3.13	-3.42	1.16	-1.14	68	8	62	14	9.69	3.12	239	102	58	24	55	2.81	0.364		121.18	13.49	22.32	17.67	2.72	0	79	79	3.23	-2.93	1.01	-1.03	75	4	69	10	9.88	2.98
4	2	1	12	1	2	216.58	22.83	109.26	99.21	8.11	0	142	142	3.22	-3.26	1.04	-1.02	124	18	125	17	9.17	2.98	355	161	76	38	80	4.46	0.628		210.94	22.84	19.84	18.73	1.4	0	146	147	3.15	-3.17	1.02	-0.99	131	15	131	16	9.04	2.93
4	2	1	12	2	1	144.3	16.33	75.55	65.34	3.41	0	99	99	3.14	-3.53	1.04	-1.04	93	6	85	14	9.76	2.92	285	117	68	32	68	3.6	0.426		152.69	18.64	20.3	19	1.13	0	104	103	3.13	-2.67	1.1	-1.08	94	10	90	13	9.35	2.93
4	2	1	12	2	2	192.73	14.41	106.77	80.85	5.11	0	122	123	2.75	-3.51	0.98	-1.05	111	11	110	13	8.11	2.89	290	145	59	25	61	3.67	0.55		206.26	20.28	20.98	19.92	0.86	0	125	126	2.87	-3.27	1.1	-1.16	109	16	106	20	8.24	3.01
4	2	1	12	3	1	214.55	21.29	108.63	96.88	9.04	0	138	136	3.08	-3.13	1.06	-1.1	125	13	119	17	10	3	328	140	71	37	80	4.17	0.628		197.95	16.52	19.24	17.05	0.88	0	139	139	3.04	-2.96	1	-1.02	127	12	123	16	9.74	2.88
4	2	1	12	3	2	178.03	18.52	99.35	68.03	10.66	0	117	119	3.17	-3.23	0.99	-1.03	104	13	102	17	10.48	2.9	277	109	58	34	76	3.74	0.537		174.17	15.72	20.5	14.44	1.9	0	115	115	3.18	-2.78	0.99	-1	102	13	103	12	10.05	2.89
4	2	2	12	4	1	136.66	12.35	73.77	58.89	4.01	0	95	95	3.03	-3.37	0.97	-1	85	10	84	11	8.65	2.85	207	87	44	23	53	2.83	0.401		131.58	11.65	20.01	15.25	0.98	0	86	86	3.03	-3.31	1.04	-1.05	83	3	78	8	8.67	2.86
4	2	2	12	4	2	242.13	27.21	117.78	108.68	15.67	0	148	150	3.11	-2.88	1.06	-1.07	127	21	128	22	10.7	2.99	375	159	89	43	84	4.98	0.736		231.65	27.99	17.74	16.01	2.16	0.68	138	140	2.99	-3.09	1.09	-1.08	120	18	121	19	10.97	2.99
4	2	2	12	5	1	155.65	16.18	92.24	53.59	8.61	1.21	119	119	3.2	-3.37	0.85	-0.87	108	11	108	11	11.22	2.75	212	102	45	25	40	2.86	0.466		160.9	17.88	19.44	14.5	1.43	1.03	114	115	3.07	-2.99	0.96	-0.96	102	12	103	12	11.19	2.92
4	2	2	12	5	2	211.71	24.3	111.55	90.52	9.64	0	146	145	3.17	-3.07	1.04	-1.05	129	17	122	23	10.12	2.94	313	133	62	42	76	4.44	0.653		215.54	26.36	19.04	15.9	1.7	0	147	146	3.2	-3.26	1.07	-1.09	128	19	124	22	9.72	2.92
4	2	2	12	6	1	150.25	17.96	74.03	68.82	7.4	0	103	103	2.88	-3.15	1.03	-1.05	92	11	87	16	10.41	2.92	257	119	50	23	65	3.17	0.461		142.98	17.72	18.49	14.93	1.62	0.51	97	96	3.16	-3.16	1.06	-1.1	87	10	84	12	10.95	2.93
4	2	2	12	6	2	171.97	18.49	95.61	71	5.35	0	127	126	3.02	-2.97	1.03	-1.05	113	14	111	15	8.94	2.86	284	134	56	29	65	3.6	0.508		161.77	17.26	19.52	14.1	1.48	0	116	116	3.11	-2.9	1.07	-1	105	11	105	11	9.09	2.8
5	2	1	13	1	1	297.47	48.17	101.7	168.31	26.79	0.68	159	159	3.59	-4.22	1.35	-1.4	114	45	112	47	10.93	3.59	710	270	144	105	191	7.2	0.913		278.18	38.1	107.3	150.9	19.99	0	144	142	3.68	-3.96	1.36	-1.28	110	34	110	32	10.49	3.46
5	2	1	13	1	2	255.35	36.38	97.03	135.35	21.93	1.04	142	142	4.19	-4.12	1.24	-1.29	106	36	107	35	11.23	3.46	662	216	156	89	201	6.52	0.783		242.48	32.14	98.21	125.23	18.36	0.68	125	125	4.21	-3.6	1.35	-1.29	93	32	98	27	11.01	3.42
5	2	1	13	2	1	232.36	30.24	91.26	119.91	19.45	1.74	119	119	4.17	-3.86	1.23	-1.29	97	22	92	27	11.53	3.46	504	190	107	65	142	5.29	0.692		221.1	24.07	87.59	117.68	14.97	0.86	117	118	4.24	-3.53	1.17	-1.11	97	20	98	20	11.1	3.4
5	2	1	13	2	2	143.79	14.91	69.46	67.06	5.23	2.05	85	86	3.56	-3.68	1.12	-1.13	71	14	72	14	12.49	3.15	270	101	63	36	70	3.02	0.426		131.57	13.07	65.06	61.19	3.27	2.05	77	77	3.17	-3.78	1.06	-1.04	65	12	67	10	12.51	3.08
5	2	1	13	3	1	231.36	31.13	98.71	108.86	23.78	0	127	128	4.01	-3.61	1.17	-1.24	106	21	104	24	10.46	3.37	497	160	122	53	162	5.58	0.703		214.38	26.02	94.08	101.09	19.2	0	105	108	3.9	-3.67	1.14	-1.19	89	16	85	23	10.09	3.32
5	2	1	13	3	2	275.1	42.45	112.31	120.78	40.4	1.61	150	148	4.21	-4.03	1.25	-1.31	116	34	112	36	11.87	3.54	658	249	126	107	176	6.38	0.86		257.38	35.43	102.84	123.61	30.08	0.86	126	126	4.28	-4.02	1.3	-1.3	95	31	95	31	11.14	3.43
5	2	2	13	4	1	299.9	45.17	118.99	150.5	29.02	1.39	164	162	4.13	-3.84	1.31	-1.35	127	37	126	36	11.31	3.43	672	259	150	83	180	7.27	0.905		282.68	39.73	119.75	139.77	20.35	2.82	150	149	3.73	-3.44	1.28	-1.25	121	29	119	30	11.8	3.34
5	2	2	13	4	2	222.01	36.04	89.19	106.94	22.89	2.99	137	135	4.11	-3.82	1.2	-1.18	111	26	108	27	11.7	3.33	487	172	108	74	133	5.21	0.712		205.15	33.06	82.42	99.24	20.64	2.86	111	109	4.1	-3.67	1.31	-1.19	84	27	86	23	11.98	3.39
5	2	2	13	5	1	201.25	24.06	83.98	102.6	13.99	0.68	114	114	3.78	-3.41	1.12	-1.17	94	20	91	23	10.97	3.33	378	127	91	57	103	4.29	0.591		189.22	22.29	87.75	88.92	11.69	0.86	96	95	3.94	-3.19	1.16	-1.14	78	18	77	18	11.08	3.3
5	2	2	13	5	2	163.81	23.56	60.26	84.61	15.57	3.36	87	87	3.56	-3.83	1.2	-1.23	71	16	69	18	12.05	3.51	301	109	59	45	88	3.48	0.505		158.51	22.32	61.02	80.41	13.77	3.31	80	80	4.29	-3.71	1.27	-1.22	63	17	66	14	11.54	3.43
6	2	1	14	1	1	264.22	48.55	103.18	120.25	37.14	3.66	151	150	4.12	-4.43	1.37	-1.39	108	43	110	40	11.55	3.41	651	248	170	84	149	6.53	0.863		257.23	43.59	106.1	116.74	31.48	2.92	155	153	3.99	-3.9	1.36	-1.27	117	38	121	32	11.31	3.38
6	2	1	14	1	2	241.48	39.88	101.96	108.43	29.52	1.58	131	130	4.09	-3.87	1.39	-1.4	95	36	92	38	11.54	3.39	561	224	125	88	124	5.56	0.774		234.83	35.09	102.24	110.01	21.38	1.2	143	142	3.96	-3.65	1.26	-1.23	112	31	112	30	11.2	3.34
6	2	1	14	2	1	216.45	32.54	92.97	108.11	14.86	0.51	123	125	3.83	-4.04	1.26	-1.29	96	27	97	28	10.9	3.31	445	176	89	66	114	4.85	0.662		209.44	28.67	85.08	111.3	13.06	0	114	116	3.56	-3.56	1.29	-1.24	91	23	95	21	10.57	3.37
6	2	1	14	2	2	145.57	22.63	59.97	64.87	20.73	0	71	72	3.96	-3.71	1.2	-1.26	57	14	53	19	10.69	3.47	285	110	72	37	66	3.05	0.463		141.97	19.89	58.1	64.4	18.8	0.67	72	73	4.14	-3.49	1.23	-1.19	59	13	57	16	10.86	3.44
6	2	1	14	3	1	204.13	32.24	90.54	92.67	20.92	0	124	124	4.24	-4.23	1.26	-1.22	96	28	99	25	10.19	3.23	469	207	104	48	110	4.78	0.648		196.85	28.24	89.6	90.98	16.27	0	121	120	4	-3.75	1.21	-1.16	99	22	103	17	10.33	3.21
6	2	1	14	3	2	234.69	37.97	91.02	123.64	20.02	0	131	134	4.11	-4.41	1.32	-1.36	94	37	100	34	10.39	3.36	527	215	111	88	113	5.56	0.749		223.97	32.08	87.23	120.1	16.64	0	121	122	4.08	-3.65	1.28	-1.24	96	25	94	28	10.06	3.36
6	2	2	14	4	1	275.5	42	109.9	134.58	31.02	0	153	155	3.93	-3.95	1.21	-1.27	119	34	117	38	10.76	3.4	533	250	129	68	86	5.72	0.855		266.89	35	113.64	126.5	26.75	0	157	155	4.11	-3.98	1.19	-1.16	131	26	128	27	10.27	3.34
6	2	2	14	4	2	233.05	35.31	92.76	107.49	28.99	3.8	117	119	3.58	-3.93	1.28	-1.33	86	31	87	32	12.25	3.46	384	156	77	57	94	4.51	0.732		224.38	32.28	89.67	109.55	21.91	3.26	116	117	4.12	-3.68	1.25	-1.25	91	25	91	26	12.49	3.49
6	2	2	14	5	1	199.19	29.63	80.25	99.39	16.06	3.49	106	105	4.27	-4.28	1.22	-1.21	83	23	83	22	11.44	3.39	288	119	67	38	64	3.49	0.605		192.88	24.97	78.44	99.92	13.67	0.85	104	103	3.56	-3.23	1.16	-1.09	86	18	85	18	10.98	3.35
6	2	2	14	5	2	144.02	19.35	70.26	56.11	15.08	2.58	85	86	4.01	-4.23	1.19	-1.16	68	17	73	13	12.43	3.13	200	83	41	29	47	2.7	0.451		142.26	17.6	64.78	62.71	12.76	2	81	81	3.98	-3.84	1.18	-1.11	68	13	70	11	12.07	3.22
7	2	1	15	1	1	169.26	25.39	67.46	89.13	12.66	0	98	98	3.29	-3.33	1.25	-1.21	80	18	81	17	10.01	3.32	344	167	68	54	55	3.66	0.501		170.88	28.59	63.65	88.39	16.71	2.12	95	93	3.83	-3.35	1.34	-1.27	79	16	78	15	11.92	3.42
7	2	1	15	1	2	218.78	25.61	95.08	112.53	11.17	0	135	137	3.07	-3.58	1.11	-1.15	116	19	113	24	9.58	3.19	440	206	99	46	89	4.68	0.647		216.55	29.27	88.45	111.16	16.95	0	136	135	3.49	-3.65	1.21	-1.18	110	26	109	26	9.48	3.26
7	2	1	15	2	1	194.33	30.62	77.41	98.52	17.38	1.03	112	111	3.15	-3.83	1.28	-1.28	88	24	90	21	11.17	3.32	358	170	80	38	70	3.92	0.584		201.72	33.2	73.85	103.41	24.46	0	111	108	3.73	-3.27	1.41	-1.35	87	24	84	24	10.52	3.47
7	2	1	15	2	2	294.86	37.78	126.54	147.17	21.15	0	167	169	3.06	-3.81	1.21	-1.25	139	28	135	34	10.3	3.28	465	213	105	41	106	5.39	0.864		299.82	43.42	123.47	154.29	21.55	0.51	169	170	3.4	-3.91	1.25	-1.29	141	28	136	34	10.85	3.38
7	2	1	15	3	1	187.54	27.94	69.54	97.62	18.81	1.57	96	96	3.57	-3.79	1.26	-1.26	76	20	75	21	11.53	3.5	316	144	75	27	70	3.48	0.548		179.87	26.96	70.09	91.76	16.15	1.87	93	92	3.83	-3.4	1.24	-1.26	77	16	77	15	12.58	3.48
7	2	1	15	3	2	125.58	20.82	49.78	64.46	11.34	0	74	75	3.28	-3.41	1.31	-1.35	56	18	57	18	9.1	3.36	255	117	54	37	47	2.72	0.381		124.87	21.46	48.72	62.08	13.21	0.86	66	69	3.59	-3.54	1.36	-1.46	51	15	50	19	11.11	3.52
7	2	2	15	4	1	169.19	25.08	75.41	78.07	14.14	1.56	102	105	3.62	-3.63	1.24	-1.34	87	15	84	21	11.37	3.23	322	154	67	35	66	3.47	0.523		164.77	25.29	74.83	76.19	13.74	0	104	106	3.64	-3.6	1.23	-1.25	86	18	85	21	10.71	3.2
7	2	2	15	4	2	240.6	34.88	97.34	123.37	18.19	1.7	130	128	3.44	-3.38	1.26	-1.26	104	26	102	26	11.11	3.4	427	191	96	45	95	4.89	0.732		244.28	35.29	93.71	132.57	17.83	0.17	131	130	3.38	-3.77	1.31	-1.33	102	29	103	27	10.81	3.43
7	2	2	15	5	1	179.08	24.29	79.33	91.75	8	0	112	113	3.28	-3.8	1.13	-1.18	93	19	91	22	10.29	3.11	290	125	77	25	63	3.56	0.539		170.91	23.59	72.65	86.78	11.49	0	103	105	3.58	-3.78	1.21	-1.22	86	17	87	18	9.95	3.23
7	2	2	15	5	2	163.34	15.58	85.45	73.75	4.14	0	96	97	3.16	-3.24	1.09	-1.14	86	10	82	15	9.05	2.95	221	83	57	22	59	2.96	0.473		154.03	15.03	83.61	65.29	5.13	0	104	104	3.53	-3.7	1.04	-1.04	93	11	97	7	10	2.93
7	2	2	15	6	1	134.89	12.95	63.58	62.82	8.48	0	79	78	3.49	-3.64	1.05	-1.12	68	11	66	12	10.27	3.16	189	99	40	17	33	2.18	0.391		145.2	15.38	62.98	76.42	5.8	0	79	78	3.57	-3.55	1.2	-1.21	65	14	65	13	9.64	3.27
7	2	2	15	6	2	215.34	22.4	106.79	98.83	9.73	0	130	128	3.42	-3.87	1.18	-1.23	109	21	107	21	9.2	3.12	361	167	81	43	70	4.31	0.617		222.46	28.72	99.37	111.12	11.98	0	129	127	3.37	-3.76	1.3	-1.28	110	19	108	19	10.11	3.24
8	2	1	16	1	1	164.89	23.94	67.75	89.23	7.91	0	91	93	3.22	-3.9	1.29	-1.25	74	17	77	16	9.85	3.25	261	109	51	29	72	3.38	0.489		172.95	25.43	71.7	92.86	8.39	0	100	102	3.45	-3.4	1.34	-1.34	80	20	84	18	10.67	3.27
8	2	1	16	1	2	221.42	33.21	85.19	120.6	13.17	2.47	112	112	3.78	-3.25	1.34	-1.29	92	20	88	24	12.8	3.36	430	169	83	60	118	5.07	0.678		228.95	32.23	91.24	126.81	9.08	1.82	138	137	3.51	-3.6	1.19	-1.22	113	25	115	22	12.1	3.32
8	2	1	16	2	1	179.03	23.89	79.11	85.12	11.4	3.4	92	91	3.39	-3.52	1.23	-1.25	69	23	74	17	12.14	3.25	306	116	77	29	84	3.72	0.546		178.31	24.33	82.96	81.6	9.91	3.84	105	106	3.07	-3.76	1.2	-1.23	87	18	86	20	12.57	3.19
8	2	1	16	2	2	276.43	34.74	115.67	142.26	18.49	0	151	150	3.37	-3.78	1.16	-1.19	120	31	123	27	10.77	3.3	404	155	77	45	127	5.29	0.827		281.98	40.05	117.93	146	16.43	1.61	165	164	3.47	-3.58	1.22	-1.16	130	35	139	25	11.9	3.29
8	2	1	16	3	1	147.08	19.18	70.74	66.39	9.95	0	95	95	3.15	-3.72	1.11	-1.15	83	12	81	14	9.06	3.08	243	98	50	34	61	3.1	0.441		154.24	19.07	74.65	72.57	7.02	0	105	104	3.3	-3.44	1.22	-1.17	82	23	84	20	8.44	3.06
8	2	1	16	3	2	118.56	16.23	53.83	56.38	8.35	0	63	62	3.4	-3.71	1.29	-1.34	49	14	53	9	9.99	3.32	212	79	54	26	53	2.47	0.352		118.81	16.27	57.79	54.05	6.97	0	69	68	3.68	-3.66	1.28	-1.24	58	11	58	10	9.89	3.21
8	2	2	16	4	1	169.32	28.17	64.15	91.41	13.76	0	90	89	3.58	-3.9	1.38	-1.4	65	25	67	22	9.76	3.42	270	95	62	32	81	3.66	0.533		173.84	28.41	65.88	90.69	16.77	0.51	96	95	3.42	-3.46	1.33	-1.32	73	23	81	14	10.9	3.44
8	2	2	16	4	2	218.05	27.13	109.78	96.42	11.85	0	128	126	3.75	-3.33	1.15	-1.13	105	23	104	22	9.43	3.19	374	155	79	33	107	4.43	0.641		218.51	24.41	112.52	95.76	10.22	0	143	141	3.66	-3.45	1.13	-1.09	123	20	122	19	9.67	3.1
8	2	2	16	5	1	183.64	21.1	85.11	92.22	6.31	0	94	94	3.59	-3.39	1.25	-1.24	78	16	74	20	8.26	3.21	292	117	52	33	90	3.67	0.537		185.69	21.16	88.35	94.5	2.83	0	110	109	3.2	-3.58	1.21	-1.2	92	18	89	20	7.85	3.15
8	2	2	16	5	2	166.74	14.21	84.83	78.59	3.31	0	93	93	2.88	-3.54	1.1	-1.09	81	12	79	14	8.15	3.01	204	89	42	23	50	2.8	0.475		166.55	14.15	88.9	75.56	2.09	0	104	105	3.46	-3.74	1.1	-1	91	13	94	11	7.71	2.95
8	2	2	16	6	1	108.56	11.34	67.9	39.45	1.21	0	73	72	3.17	-3.39	1.07	-1.09	63	10	62	10	8.07	2.76	169	67	47	13	42	2.13	0.321		108.7	11.65	66.98	41.03	0.69	0	82	83	2.88	-3.08	0.97	-0.93	74	8	76	7	7.47	2.72
8	2	2	16	6	2	206.77	32.14	83.67	112.5	10.59	0	114	114	3.17	-3.78	1.32	-1.29	89	25	88	26	9.2	3.33	401	156	85	52	108	4.78	0.625		210.47	28.89	94.77	101.14	14.56	0	125	125	3.21	-3.25	1.26	-1.16	100	25	107	18	9.48	3.28
[truncated: 7 more columns]
